# Supplementary material for: Therapeutic Potential of Exosomes in Tendon and Tendon–Bone Healing: A Systematic Review of Preclinical Studies
Source: J Funct Biomater. 2023 May 28;14(6):299. doi: 10.3390/jfb14060299 (PMC10299056; doi:10.3390/jfb14060299)
Supplement: Supplementary file 1 [file jfb-14-00299-s001.zip]

Archive with 2 entries (2 files):
- Table S1- PRISMA 2020 checklist.pdf
- Table S2~Table S7.pdf
